# Supplementary material for: Sex differences in early transcriptomic responses to oxidative stress in the copepod Tigriopus californicus
Source: BMC Genomics. 2020 Nov 3;21:759. doi: 10.1186/s12864-020-07179-5 (PMC7607713; doi:10.1186/s12864-020-07179-5)
Supplement: Supplementary file 1 — Additional file 1. [file 12864_2020_7179_MOESM1_ESM.xlsx]

## Sheet: Table S1
Supplementary Table 1. Number of read pairs for each sample after trimming and the percentage of reads that were mapped to the reference genome.
Sample name	# clean read pairs	% mapped	# mapped read pairs
3h control female 1	1.48426e+07	22.7	3.36926e+06
3h control female 2	1.48263e+07	27.26	4.04165e+06
3h control female 3	2.33105e+07	79.23	1.84689e+07
3h control female 4	1.62983e+07	65.9	1.07406e+07
3h control male 1	1.46696e+07	37.98	5.57152e+06
3h control male 2	1.49572e+07	36.4	5.44441e+06
3h control male 3	1.50652e+07	29.08	4.38096e+06
3h control male 4	1.56593e+07	26.38	4.13093e+06
3h H2O2 treated female 1	2.42002e+07	50.82	1.22985e+07
3h H2O2 treated female 2	2.3466e+07	24.61	5.77498e+06
3h H2O2 treated female 3	2.08393e+07	42.16	8.78585e+06
3h H2O2 treated female 4	1.24016e+07	42.24	5.23845e+06
3h H2O2 treated male 1	1.48268e+07	22.63	3.3553e+06
3h H2O2 treated male 2	1.64554e+07	25.16	4.14018e+06
3h H2O2 treated male 3	1.30701e+07	29.62	3.87137e+06
3h H2O2 treated male 4	1.56286e+07	27.4	4.28222e+06
3h paraquat treated female 1	2.36115e+07	22.14	5.22759e+06
3h paraquat treated female 2	1.31709e+07	70.68	9.30918e+06
3h paraquat treated female 3	1.61938e+07	76.83	1.24417e+07
3h paraquat treated female 4	1.37941e+07	51.14	7.05431e+06
3h paraquat treated male 1	1.32669e+07	31.27	4.14856e+06
3h paraquat treated male 2	1.66038e+07	39.48	6.55519e+06
3h paraquat treated male 3	1.42937e+07	31.07	4.44106e+06
3h paraquat treated male 4	2.16769e+07	48.95	1.06108e+07
6h control female 1	1.73043e+07	62.49	1.08135e+07
6h control female 2	1.84631e+07	24.59	4.54008e+06
6h control female 3	2.19361e+07	68.89	1.51118e+07
6h control female 4	1.72148e+07	41.69	7.17685e+06
6h control male 1	1.40643e+07	23.68	3.33043e+06
6h control male 2	1.2165e+07	22.87	2.78213e+06
6h control male 3	2.10802e+07	22.87	4.82105e+06
6h control male 4	1.66305e+07	40.02	6.65551e+06
6h H2O2 treated female 1	1.5454e+07	34.73	5.36716e+06
6h H2O2 treated female 2	1.7939e+07	64.5	1.15706e+07
6h H2O2 treated female 3	1.74652e+07	44.21	7.72138e+06
6h H2O2 treated female 4	1.78762e+07	69.09	1.23506e+07
6h H2O2 treated male 1	9.90438e+06	25.58	2.53354e+06
6h H2O2 treated male 2	1.84969e+07	36.29	6.71253e+06
6h H2O2 treated male 3	1.44678e+07	32.98	4.77149e+06
6h H2O2 treated male 4	1.40679e+07	22.62	3.18216e+06
6h paraquat treated female 1	2.73719e+07	66.53	1.82105e+07
6h paraquat treated female 2	1.73851e+07	26.12	4.541e+06
6h paraquat treated female 3	2.3811e+07	67.31	1.60272e+07
6h paraquat treated female 4	2.21544e+07	22.87	5.06671e+06
6h paraquat treated male 1	1.32995e+07	30.8	4.09625e+06
6h paraquat treated male 2	1.79142e+07	23.31	4.17581e+06
6h paraquat treated male 3	1.99346e+07	23.71	4.7265e+06
6h paraquat treated male 4	1.52299e+07	38.19	5.81629e+06
The samples with name in bold are removed as outliers from the further analyses.

## Sheet: Table S2
Supplementary Table 2. Enriched GO terms in both H2O2 and paraquat treated female groups at 3h.
GO ID	GO Term	Classic Fisher p-value	Category	Expression Change
GO:0060448	dichotomous subdivision of terminal unit...	0.0021	BP	up
GO:1904170	regulation of bleb assembly	0.0021	BP	up
GO:1904172	positive regulation of bleb assembly	0.0021	BP	up
GO:0043171	peptide catabolic process	0.0029	BP	up
GO:0006848	pyruvate transport	0.0042	BP	up
GO:0032731	positive regulation of interleukin-1 bet...	0.0042	BP	up
GO:0050718	positive regulation of interleukin-1 bet...	0.0042	BP	up
GO:0055091	phospholipid homeostasis	0.0042	BP	up
GO:0060600	dichotomous subdivision of an epithelial...	0.0042	BP	up
GO:1901475	pyruvate transmembrane transport	0.0042	BP	up
GO:0043129	surfactant homeostasis	0.0063	BP	up
GO:0048875	chemical homeostasis within a tissue	0.0063	BP	up
GO:0050702	interleukin-1 beta secretion	0.0063	BP	up
GO:0050706	regulation of interleukin-1 beta secreti...	0.0063	BP	up
GO:1903596	regulation of gap junction assembly	0.0063	BP	up
GO:0055085	transmembrane transport	0.008	BP	up
GO:0002016	regulation of blood volume by renin-angi...	0.0084	BP	up
GO:0010603	regulation of cytoplasmic mRNA processin...	0.0084	BP	up
GO:0010606	positive regulation of cytoplasmic mRNA ...	0.0084	BP	up
GO:0015727	lactate transport	0.0084	BP	up
GO:0035873	lactate transmembrane transport	0.0084	BP	up
GO:0009897	external side of plasma membrane	0.0054	CC	up
GO:0031906	late endosome lumen	0.006	CC	up
GO:0097486	multivesicular body lumen	0.006	CC	up
GO:1901618	organic hydroxy compound transmembrane t...	0.0019	MF	up
GO:0030108	HLA-A specific activating MHC class I re...	0.0026	MF	up
GO:0032393	MHC class I receptor activity	0.0026	MF	up
GO:0032397	activating MHC class I receptor activity	0.0026	MF	up
GO:0034041	sterol-transporting ATPase activity	0.0026	MF	up
GO:0016787	hydrolase activity	0.0036	MF	up
GO:0015129	lactate transmembrane transporter activi...	0.0052	MF	up
GO:0016263	glycoprotein-N-acetylgalactosamine 3-bet...	0.0052	MF	up
GO:0017127	cholesterol transporter activity	0.0052	MF	up
GO:0070011	peptidase activity, acting on L-amino ac...	0.0063	MF	up
GO:0008233	peptidase activity	0.0075	MF	up
GO:0004175	endopeptidase activity	0.0084	MF	up
GO:0022857	transmembrane transporter activity	0.0084	MF	up
GO:0007186	G protein-coupled receptor signaling pat...	0.0011	BP	down
GO:0030900	forebrain development	0.0014	BP	down
GO:0002320	lymphoid progenitor cell differentiation	0.0029	BP	down
GO:0002328	pro-B cell differentiation	0.0029	BP	down
GO:0010908	regulation of heparan sulfate proteoglyc...	0.0029	BP	down
GO:0010909	positive regulation of heparan sulfate p...	0.0029	BP	down
GO:1902730	positive regulation of proteoglycan bios...	0.0029	BP	down
GO:1905456	regulation of lymphoid progenitor cell d...	0.0029	BP	down
GO:1905457	negative regulation of lymphoid progenit...	0.0029	BP	down
GO:2000675	negative regulation of type B pancreatic...	0.0029	BP	down
GO:2000973	regulation of pro-B cell differentiation	0.0029	BP	down
GO:2000974	negative regulation of pro-B cell differ...	0.0029	BP	down
GO:0042446	hormone biosynthetic process	0.0044	BP	down
GO:0032274	gonadotropin secretion	0.0057	BP	down
GO:0032275	luteinizing hormone secretion	0.0057	BP	down
GO:0042667	auditory receptor cell fate specificatio...	0.0057	BP	down
GO:0042668	auditory receptor cell fate determinatio...	0.0057	BP	down
GO:0045607	regulation of inner ear auditory recepto...	0.0057	BP	down
GO:0045609	positive regulation of inner ear auditor...	0.0057	BP	down
GO:0071918	urea transmembrane transport	0.0057	BP	down
GO:0072127	renal capsule development	0.0057	BP	down
GO:0072128	renal capsule morphogenesis	0.0057	BP	down
GO:0072129	renal capsule formation	0.0057	BP	down
GO:0072130	renal capsule specification	0.0057	BP	down
GO:0072213	metanephric capsule development	0.0057	BP	down
GO:0072265	metanephric capsule morphogenesis	0.0057	BP	down
GO:0072266	metanephric capsule formation	0.0057	BP	down
GO:0072267	metanephric capsule specification	0.0057	BP	down
GO:1902913	positive regulation of neuroepithelial c...	0.0057	BP	down
GO:2000674	regulation of type B pancreatic cell apo...	0.0057	BP	down
GO:0001654	eye development	0.0083	BP	down
GO:0150063	visual system development	0.0083	BP	down
GO:0045631	regulation of mechanoreceptor differenti...	0.0085	BP	down
GO:0045633	positive regulation of mechanoreceptor d...	0.0085	BP	down
GO:2000980	regulation of inner ear receptor cell di...	0.0085	BP	down
GO:2000982	positive regulation of inner ear recepto...	0.0085	BP	down
GO:0048880	sensory system development	0.0086	BP	down
GO:0048839	inner ear development	0.0088	BP	down
GO:0008277	regulation of G protein-coupled receptor...	0.0092	BP	down
GO:0070369	beta-catenin-TCF7L2 complex	0.0027	CC	down
GO:0071664	catenin-TCF7L2 complex	0.0027	CC	down
GO:1990907	beta-catenin-TCF complex	0.0027	CC	down
GO:0004888	transmembrane signaling receptor activit...	0.0012	MF	down
GO:0070773	protein-N-terminal glutamine amidohydrol...	0.0027	MF	down
GO:0038023	signaling receptor activity	0.0037	MF	down
GO:0060089	molecular transducer activity	0.0042	MF	down
GO:0004930	G protein-coupled receptor activity	0.0061	MF	down
BP, Biological Process; CC, Cellular Component; MF, Molecular Function

## Sheet: Table S3
Supplementary Table 3. Enriched GO terms in both H2O2 and paraquat treated female groups at 6h.
GO ID	GO Term	Classic Fisher p-value	Category	Expression Change
GO:0007268	chemical synaptic transmission	0.00011	BP	up
GO:0098916	anterograde trans-synaptic signaling	0.00011	BP	up
GO:0099536	synaptic signaling	0.00011	BP	up
GO:0099537	trans-synaptic signaling	0.00011	BP	up
GO:0035385	Roundabout signaling pathway	0.00014	BP	up
GO:0048731	system development	0.00051	BP	up
GO:0032501	multicellular organismal process	0.00056	BP	up
GO:0034220	ion transmembrane transport	0.00057	BP	up
GO:0002069	columnar/cuboidal epithelial cell matura...	0.0006	BP	up
GO:0002070	epithelial cell maturation	0.0006	BP	up
GO:0002071	glandular epithelial cell maturation	0.0006	BP	up
GO:0006848	pyruvate transport	0.0006	BP	up
GO:0072560	type B pancreatic cell maturation	0.0006	BP	up
GO:1901475	pyruvate transmembrane transport	0.0006	BP	up
GO:2000078	positive regulation of type B pancreatic...	0.0006	BP	up
GO:0007275	multicellular organism development	0.00071	BP	up
GO:0003008	system process	0.00083	BP	up
GO:0000122	negative regulation of transcription by ...	0.00103	BP	up
GO:0003012	muscle system process	0.00109	BP	up
GO:0021700	developmental maturation	0.0012	BP	up
GO:0006811	ion transport	0.00185	BP	up
GO:0050772	positive regulation of axonogenesis	0.00219	BP	up
GO:0072359	circulatory system development	0.00267	BP	up
GO:0048856	anatomical structure development	0.00267	BP	up
GO:0006936	muscle contraction	0.00282	BP	up
GO:0010770	positive regulation of cell morphogenesi...	0.00315	BP	up
GO:0032502	developmental process	0.00322	BP	up
GO:0021517	ventral spinal cord development	0.0035	BP	up
GO:0003323	type B pancreatic cell development	0.00351	BP	up
GO:0015727	lactate transport	0.00351	BP	up
GO:0035873	lactate transmembrane transport	0.00351	BP	up
GO:2000074	regulation of type B pancreatic cell dev...	0.00351	BP	up
GO:0002067	glandular epithelial cell differentiatio...	0.00351	BP	up
GO:0007399	nervous system development	0.00399	BP	up
GO:0002042	cell migration involved in sprouting ang...	0.00403	BP	up
GO:0006821	chloride transport	0.00476	BP	up
GO:0009605	response to external stimulus	0.00487	BP	up
GO:0001656	metanephros development	0.00522	BP	up
GO:0048469	cell maturation	0.00524	BP	up
GO:0048513	animal organ development	0.00527	BP	up
GO:0002068	glandular epithelial cell development	0.00575	BP	up
GO:0035590	purinergic nucleotide receptor signaling...	0.00575	BP	up
GO:0044342	type B pancreatic cell proliferation	0.00575	BP	up
GO:0050919	negative chemotaxis	0.00651	BP	up
GO:1902679	negative regulation of RNA biosynthetic ...	0.00657	BP	up
GO:0030154	cell differentiation	0.00664	BP	up
GO:0072210	metanephric nephron development	0.00669	BP	up
GO:0009314	response to radiation	0.00753	BP	up
GO:0033003	regulation of mast cell activation	0.00848	BP	up
GO:0035587	purinergic receptor signaling pathway	0.00848	BP	up
GO:0005886	plasma membrane	1.8e-06	CC	up
GO:0071944	cell periphery	4.1e-06	CC	up
GO:0044459	plasma membrane part	6e-06	CC	up
GO:0031224	intrinsic component of membrane	5.2e-05	CC	up
GO:0031226	intrinsic component of plasma membrane	0.00024	CC	up
GO:0072562	blood microparticle	0.00119	CC	up
GO:0005887	integral component of plasma membrane	0.00128	CC	up
GO:0044425	membrane part	0.00141	CC	up
GO:0016021	integral component of membrane	0.00166	CC	up
GO:0031225	anchored component of membrane	0.00169	CC	up
GO:0032589	neuron projection membrane	0.00196	CC	up
GO:0098590	plasma membrane region	0.00271	CC	up
GO:0048786	presynaptic active zone	0.00504	CC	up
GO:0016020	membrane	0.00572	CC	up
GO:0005230	extracellular ligand-gated ion channel a...	4.9e-05	MF	up
GO:0022839	ion gated channel activity	0.0002	MF	up
GO:0022836	gated channel activity	0.00024	MF	up
GO:0015276	ligand-gated ion channel activity	0.00039	MF	up
GO:0022834	ligand-gated channel activity	0.00039	MF	up
GO:0015267	channel activity	0.00042	MF	up
GO:0022803	passive transmembrane transporter activi...	0.00045	MF	up
GO:0042165	neurotransmitter binding	0.0005	MF	up
GO:0015129	lactate transmembrane transporter activi...	0.00063	MF	up
GO:0005216	ion channel activity	0.00107	MF	up
GO:0022838	substrate-specific channel activity	0.00123	MF	up
GO:0022857	transmembrane transporter activity	0.00131	MF	up
GO:0015318	inorganic molecular entity transmembrane...	0.00177	MF	up
GO:0042166	acetylcholine binding	0.00225	MF	up
GO:0015075	ion transmembrane transporter activity	0.00324	MF	up
GO:0004931	extracellularly ATP-gated cation channel...	0.00368	MF	up
GO:0035381	ATP-gated ion channel activity	0.00368	MF	up
GO:0050833	pyruvate transmembrane transporter activ...	0.00368	MF	up
GO:0015103	inorganic anion transmembrane transporte...	0.00444	MF	up
GO:0005308	creatine transmembrane transporter activ...	0.0089	MF	up
GO:0004867	serine-type endopeptidase inhibitor acti...	0.00978	MF	up
GO:0005080	protein kinase C binding	0.00978	MF	up
GO:0048598	embryonic morphogenesis	0.00059	BP	down
GO:0098656	anion transmembrane transport	0.0009	BP	down
GO:0007398	ectoderm development	0.00094	BP	down
GO:0001656	metanephros development	0.00094	BP	down
GO:1905039	carboxylic acid transmembrane transport	0.00127	BP	down
GO:1903825	organic acid transmembrane transport	0.00158	BP	down
GO:0045944	positive regulation of transcription by ...	0.00178	BP	down
GO:0061004	pattern specification involved in kidney...	0.00201	BP	down
GO:0072048	renal system pattern specification	0.00201	BP	down
GO:0007267	cell-cell signaling	0.00212	BP	down
GO:0060425	lung morphogenesis	0.00228	BP	down
GO:0048568	embryonic organ development	0.00339	BP	down
GO:0007369	gastrulation	0.00341	BP	down
GO:0002024	diet induced thermogenesis	0.00423	BP	down
GO:0007439	ectodermal digestive tract development	0.00423	BP	down
GO:0010637	negative regulation of mitochondrial fus...	0.00423	BP	down
GO:0021523	somatic motor neuron differentiation	0.00423	BP	down
GO:0021526	medial motor column neuron differentiati...	0.00423	BP	down
GO:0021534	cell proliferation in hindbrain	0.00423	BP	down
GO:0021924	cell proliferation in external granule l...	0.00423	BP	down
GO:0021930	cerebellar granule cell precursor prolif...	0.00423	BP	down
GO:0021936	regulation of cerebellar granule cell pr...	0.00423	BP	down
GO:0021937	cerebellar Purkinje cell-granule cell pr...	0.00423	BP	down
GO:0021940	positive regulation of cerebellar granul...	0.00423	BP	down
GO:0048567	ectodermal digestive tract morphogenesis	0.00423	BP	down
GO:0048611	embryonic ectodermal digestive tract dev...	0.00423	BP	down
GO:0048613	embryonic ectodermal digestive tract mor...	0.00423	BP	down
GO:0060426	lung vasculature development	0.00423	BP	down
GO:0097070	ductus arteriosus closure	0.00423	BP	down
GO:1990845	adaptive thermogenesis	0.00423	BP	down
GO:0009790	embryo development	0.00454	BP	down
GO:0001822	kidney development	0.0059	BP	down
GO:0030900	forebrain development	0.00615	BP	down
GO:0000904	cell morphogenesis involved in different...	0.00694	BP	down
GO:0048562	embryonic organ morphogenesis	0.00829	BP	down
GO:0001705	ectoderm formation	0.00844	BP	down
GO:0007424	open tracheal system development	0.00844	BP	down
GO:0010635	regulation of mitochondrial fusion	0.00844	BP	down
GO:0014002	astrocyte development	0.00844	BP	down
GO:0015881	creatine transmembrane transport	0.00844	BP	down
GO:0032274	gonadotropin secretion	0.00844	BP	down
GO:0032275	luteinizing hormone secretion	0.00844	BP	down
GO:0035993	deltoid tuberosity development	0.00844	BP	down
GO:0060446	branching involved in open tracheal syst...	0.00844	BP	down
GO:0061635	regulation of protein complex stability	0.00844	BP	down
GO:0072127	renal capsule development	0.00844	BP	down
GO:0072128	renal capsule morphogenesis	0.00844	BP	down
GO:0072129	renal capsule formation	0.00844	BP	down
GO:0072130	renal capsule specification	0.00844	BP	down
GO:0072213	metanephric capsule development	0.00844	BP	down
GO:0005667	transcription factor complex	0.0019	CC	down
GO:0008514	organic anion transmembrane transporter ...	0.00038	MF	down
GO:0008028	monocarboxylic acid transmembrane transp...	0.0006	MF	down
GO:0008301	DNA binding, bending	0.00065	MF	down
GO:0008509	anion transmembrane transporter activity	0.0007	MF	down
GO:0046943	carboxylic acid transmembrane transporte...	0.00131	MF	down
GO:0005342	organic acid transmembrane transporter a...	0.00135	MF	down
GO:0001228	DNA-binding transcription activator acti...	0.00146	MF	down
GO:0000978	RNA polymerase II proximal promoter sequ...	0.00172	MF	down
GO:0000982	transcription factor activity, RNA polym...	0.002	MF	down
GO:0000987	proximal promoter sequence-specific DNA ...	0.002	MF	down
GO:0000981	DNA-binding transcription factor activit...	0.00271	MF	down
GO:0003700	DNA-binding transcription factor activit...	0.00336	MF	down
GO:0001077	proximal promoter DNA-binding transcript...	0.00348	MF	down
GO:0000976	transcription regulatory region sequence...	0.0039	MF	down
GO:0043565	sequence-specific DNA binding	0.00532	MF	down
GO:1990837	sequence-specific double-stranded DNA bi...	0.00538	MF	down
GO:0005309	creatine:sodium symporter activity	0.00776	MF	down
GO:0015499	formate transmembrane transporter activi...	0.00776	MF	down
GO:0030957	Tat protein binding	0.00776	MF	down
GO:0140110	transcription regulator activity	0.00848	MF	down
GO:0003690	double-stranded DNA binding	0.00872	MF	down
GO:0070011	peptidase activity, acting on L-amino ac...	0.00872	MF	down
BP, Biological Process; CC, Cellular Component; MF, Molecular Function

## Sheet: Table S4
Supplementary Table 4. Enriched GO terms in both H2O2 and paraquat treated male groups at 3h.
GO ID	GO Term	Classic Fisher p-value	Category	Expression Change
GO:0046916	cellular transition metal ion homeostasi...	0.0021	BP	up
GO:0072348	sulfur compound transport	0.0022	BP	up
GO:1901068	guanosine-containing compound metabolic ...	0.0038	BP	up
GO:0050996	positive regulation of lipid catabolic p...	0.0052	BP	up
GO:0043171	peptide catabolic process	0.0053	BP	up
GO:1903707	negative regulation of hemopoiesis	0.0074	BP	up
GO:0035385	Roundabout signaling pathway	0.0085	BP	up
GO:0048539	bone marrow development	0.0085	BP	up
GO:0006935	chemotaxis	0.009	BP	up
GO:0042330	taxis	0.009	BP	up
GO:0004222	metalloendopeptidase activity	0.003	MF	up
GO:0004175	endopeptidase activity	0.0056	MF	up
GO:0016670	oxidoreductase activity, acting on a sul...	0.0081	MF	up
GO:0003211	cardiac ventricle formation	0.0019	BP	down
GO:0032456	endocytic recycling	0.0019	BP	down
GO:0031399	regulation of protein modification proce...	0.0022	BP	down
GO:0002695	negative regulation of leukocyte activat...	0.0026	BP	down
GO:0070886	positive regulation of calcineurin-NFAT ...	0.0031	BP	down
GO:0106058	positive regulation of calcineurin-media...	0.0031	BP	down
GO:0001932	regulation of protein phosphorylation	0.0032	BP	down
GO:0042325	regulation of phosphorylation	0.0038	BP	down
GO:0070884	regulation of calcineurin-NFAT signaling...	0.0039	BP	down
GO:0106056	regulation of calcineurin-mediated signa...	0.0039	BP	down
GO:0050866	negative regulation of cell activation	0.0039	BP	down
GO:0002089	lens morphogenesis in camera-type eye	0.0048	BP	down
GO:0003207	cardiac chamber formation	0.0048	BP	down
GO:0045040	protein import into mitochondrial outer ...	0.0053	BP	down
GO:0023056	positive regulation of signaling	0.0071	BP	down
GO:0048592	eye morphogenesis	0.0073	BP	down
GO:0007008	outer mitochondrial membrane organizatio...	0.0078	BP	down
GO:0098719	sodium ion import across plasma membrane	0.0078	BP	down
GO:1903279	regulation of calcium:sodium antiporter ...	0.0078	BP	down
GO:1903281	positive regulation of calcium:sodium an...	0.0078	BP	down
GO:0003208	cardiac ventricle morphogenesis	0.0086	BP	down
GO:0009966	regulation of signal transduction	0.0087	BP	down
GO:0010647	positive regulation of cell communicatio...	0.0091	BP	down
GO:0033173	calcineurin-NFAT signaling cascade	0.0095	BP	down
GO:0048557	embryonic digestive tract morphogenesis	0.0095	BP	down
GO:0097720	calcineurin-mediated signaling	0.0095	BP	down
GO:0098799	outer mitochondrial membrane protein com...	0.0075	CC	down
GO:0003887	DNA-directed DNA polymerase activity	0.0011	MF	down
GO:0034061	DNA polymerase activity	0.0016	MF	down
GO:0005000	vasopressin receptor activity	0.0032	MF	down
GO:0140097	catalytic activity, acting on DNA	0.0085	MF	down
BP, Biological Process; CC, Cellular Component; MF, Molecular Function

## Sheet: Table S5
Supplementary Table 5. Enriched GO terms in both H2O2 and paraquat treated male groups at 6h.
GO ID	GO Term	Classic Fisher p-value	Category	Expression Change
GO:1901658	glycosyl compound catabolic process	5.8e-05	BP	up
GO:0034656	nucleobase-containing small molecule cat...	8.3e-05	BP	up
GO:0009164	nucleoside catabolic process	0.00029	BP	up
GO:0001505	regulation of neurotransmitter levels	0.0005	BP	up
GO:0009126	purine nucleoside monophosphate metaboli...	0.00058	BP	up
GO:0009167	purine ribonucleoside monophosphate meta...	0.00058	BP	up
GO:0009161	ribonucleoside monophosphate metabolic p...	0.00058	BP	up
GO:0010508	positive regulation of autophagy	0.00089	BP	up
GO:0009123	nucleoside monophosphate metabolic proce...	0.00102	BP	up
GO:0009615	response to virus	0.00118	BP	up
GO:0044281	small molecule metabolic process	0.0013	BP	up
GO:0046135	pyrimidine nucleoside catabolic process	0.00134	BP	up
GO:0009435	NAD biosynthetic process	0.00179	BP	up
GO:0016236	macroautophagy	0.00195	BP	up
GO:0016239	positive regulation of macroautophagy	0.00205	BP	up
GO:0044282	small molecule catabolic process	0.00241	BP	up
GO:0061912	selective autophagy	0.00261	BP	up
GO:0019752	carboxylic acid metabolic process	0.00288	BP	up
GO:0055086	nucleobase-containing small molecule met...	0.00294	BP	up
GO:0016241	regulation of macroautophagy	0.00309	BP	up
GO:0060502	epithelial cell proliferation involved i...	0.00311	BP	up
GO:2000794	regulation of epithelial cell proliferat...	0.00311	BP	up
GO:0032101	regulation of response to external stimu...	0.00329	BP	up
GO:0019359	nicotinamide nucleotide biosynthetic pro...	0.00365	BP	up
GO:0055114	oxidation-reduction process	0.0037	BP	up
GO:1901136	carbohydrate derivative catabolic proces...	0.00372	BP	up
GO:0072525	pyridine-containing compound biosyntheti...	0.00398	BP	up
GO:0006836	neurotransmitter transport	0.00427	BP	up
GO:0019363	pyridine nucleotide biosynthetic process	0.0045	BP	up
GO:0098792	xenophagy	0.00465	BP	up
GO:0046034	ATP metabolic process	0.00472	BP	up
GO:0002252	immune effector process	0.00485	BP	up
GO:0043436	oxoacid metabolic process	0.00502	BP	up
GO:0030224	monocyte differentiation	0.00511	BP	up
GO:1903131	mononuclear cell differentiation	0.00511	BP	up
GO:0006082	organic acid metabolic process	0.00531	BP	up
GO:0006119	oxidative phosphorylation	0.0055	BP	up
GO:0008608	attachment of spindle microtubules to ki...	0.00632	BP	up
GO:0030091	protein repair	0.00632	BP	up
GO:0060501	positive regulation of epithelial cell p...	0.00632	BP	up
GO:0002831	regulation of response to biotic stimulu...	0.00658	BP	up
GO:1901657	glycosyl compound metabolic process	0.00663	BP	up
GO:0071479	cellular response to ionizing radiation	0.00664	BP	up
GO:0050688	regulation of defense response to virus	0.00664	BP	up
GO:0007268	chemical synaptic transmission	0.00699	BP	up
GO:0098916	anterograde trans-synaptic signaling	0.00699	BP	up
GO:0099536	synaptic signaling	0.00699	BP	up
GO:0099537	trans-synaptic signaling	0.00699	BP	up
GO:0033559	unsaturated fatty acid metabolic process	0.00748	BP	up
GO:0009127	purine nucleoside monophosphate biosynth...	0.0076	BP	up
GO:0005623	cell	0.00016	CC	up
GO:0044464	cell part	0.00022	CC	up
GO:0034702	ion channel complex	0.00023	CC	up
GO:0034703	cation channel complex	0.00029	CC	up
GO:1990351	transporter complex	0.00095	CC	up
GO:1902495	transmembrane transporter complex	0.00109	CC	up
GO:0098796	membrane protein complex	0.0024	CC	up
GO:0034704	calcium channel complex	0.00405	CC	up
GO:0098802	plasma membrane receptor complex	0.00411	CC	up
GO:0043235	receptor complex	0.00508	CC	up
GO:0070160	tight junction	0.00567	CC	up
GO:0042734	presynaptic membrane	0.00654	CC	up
GO:0098590	plasma membrane region	0.00851	CC	up
GO:0098589	membrane region	0.00915	CC	up
GO:0003824	catalytic activity	0.00055	MF	up
GO:0008092	cytoskeletal protein binding	0.00164	MF	up
GO:0070011	peptidase activity, acting on L-amino ac...	0.00205	MF	up
GO:0008233	peptidase activity	0.00258	MF	up
GO:0017081	chloride channel regulator activity	0.00266	MF	up
GO:0016822	hydrolase activity, acting on acid carbo...	0.00338	MF	up
GO:0016823	hydrolase activity, acting on acid carbo...	0.00338	MF	up
GO:0016491	oxidoreductase activity	0.00345	MF	up
GO:0016787	hydrolase activity	0.00433	MF	up
GO:0016638	oxidoreductase activity, acting on the C...	0.00465	MF	up
GO:0008236	serine-type peptidase activity	0.00517	MF	up
GO:0017171	serine hydrolase activity	0.00517	MF	up
GO:0004563	beta-N-acetylhexosaminidase activity	0.00564	MF	up
GO:0015643	toxic substance binding	0.0059	MF	up
GO:0015085	calcium ion transmembrane transporter ac...	0.00698	MF	up
GO:0005044	scavenger receptor activity	0.00754	MF	up
GO:0051393	alpha-actinin binding	0.00796	MF	up
GO:0005200	structural constituent of cytoskeleton	0.00964	MF	up
GO:0004198	calcium-dependent cysteine-type endopept...	0.00989	MF	up
GO:2000143	negative regulation of DNA-templated tra...	0.00067	BP	down
GO:0002285	lymphocyte activation involved in immune...	0.00197	BP	down
GO:0002323	natural killer cell activation involved ...	0.0022	BP	down
GO:0043320	natural killer cell degranulation	0.0022	BP	down
GO:0001522	pseudouridine synthesis	0.00233	BP	down
GO:0045921	positive regulation of exocytosis	0.00248	BP	down
GO:0045943	positive regulation of transcription by ...	0.00327	BP	down
GO:0042770	signal transduction in response to DNA d...	0.00405	BP	down
GO:0030101	natural killer cell activation	0.00453	BP	down
GO:0036257	multivesicular body organization	0.00453	BP	down
GO:0006356	regulation of transcription by RNA polym...	0.00598	BP	down
GO:0010510	regulation of acetyl-CoA biosynthetic pr...	0.00598	BP	down
GO:0050812	regulation of acyl-CoA biosynthetic proc...	0.00598	BP	down
GO:0009889	regulation of biosynthetic process	0.00639	BP	down
GO:0006086	acetyl-CoA biosynthetic process from pyr...	0.00761	BP	down
GO:0032612	interleukin-1 production	0.00761	BP	down
GO:0032652	regulation of interleukin-1 production	0.00761	BP	down
GO:0035357	peroxisome proliferator activated recept...	0.00761	BP	down
GO:0000732	strand displacement	0.00942	BP	down
GO:0097346	INO80-type complex	0.0036	CC	down
GO:0071014	post-mRNA release spliceosomal complex	0.0075	CC	down
GO:0004740	pyruvate dehydrogenase (acetyl-transferr...	0.00059	MF	down
GO:0004386	helicase activity	0.00225	MF	down
GO:0000182	rDNA binding	0.00288	MF	down
GO:0003839	gamma-glutamylcyclotransferase activity	0.00288	MF	down
GO:0016842	amidine-lyase activity	0.00672	MF	down
BP, Biological Process; CC, Cellular Component; MF, Molecular Function

## Sheet: Table S6
Supplementary Table 6. Enriched GO terms shared between groups.
F3F6		F3M3		F3M6		F6M3		F6M6		M3M6
Up in both		Up in both		Up in both		Up in both		Up in both		No shared GO terms
GO:0006848	pyruvate transport	GO:0043171	peptide catabolic process	GO:0016787	hydrolase activity	GO:0035385	Roundabout signaling pathway	GO:0007268	chemical synaptic transmission
GO:1901475	pyruvate transmembrane transport	GO:0004175	endopeptidase activity	GO:0070011	peptidase activity, acting on L-amino acid peptides			GO:0098916	anterograde trans-synaptic signaling
GO:0015727	lactate transport			GO:0008233	peptidase activity			GO:0099536	synaptic signaling
GO:0035873	lactate transmembrane transport							GO:0099537	trans-synaptic signaling
GO:0015129	lactate transmembrane transporter activity							GO:0098590	plasma membrane region
GO:0022857	transmembrane transporter activity
								Down in F6, up in M6
Down in both								GO:0070011	peptidase activity, acting on L-amino acid peptides
GO:0030900	forebrain development
GO:0032274	gonadotropin secretion
GO:0032275	luteinizing hormone secretion
GO:0072127	renal capsule development
GO:0072128	renal capsule morphogenesis
GO:0072129	renal capsule formation
GO:0072130	renal capsule specification
GO:0072213	metanephric capsule development
Up in F3, down in F6
GO:0070011	peptidase activity, acting on L-amino acid peptides
F3, female enriched GO terms at 3h; F6, female enriched GO terms at 6h; M3, male enriched GO terms at 3h; M6, male enriched GO terms at 6h
Each group includes enriched GO terms under both stressors.

## Sheet: Table S7
Supplementary Table 7. Differentially expressed protease genes under both stressors within each sex at the two time points.
	Log2FoldChange	Annotation
3hm vs. 3cm
TCALIF_04784	-36.1437	Sp7:_Serine_protease_7_(Drosophila_melanogaster)
TCALIF_06464	-5.82433	Fur1:_Furin-like_protease_1%2C_isoform_1-CRR_(Drosophila_melanogaster)
TCALIF_07339	-17.1135	Venom_protease_(Bombus_pensylvanicus)
TCALIF_07512	-17.6322	MP1:_Melanization_protease_1_(Drosophila_melanogaster)
TCALIF_08250	-18.6008	F56F10.1:_Putative_serine_protease_F56F10.1_(Caenorhabditis_elegans)
TCALIF_10336	-19.2536	Venom_serine_protease_Bi-VSP_(Bombus_ignitus)
3pm vs. 3cm
TCALIF_01278	-21.0725	atg4c:_Cysteine_protease_ATG4C_(Xenopus_laevis)
TCALIF_07512	-16.9801	MP1:_Melanization_protease_1_(Drosophila_melanogaster)
TCALIF_08250	-17.5624	F56F10.1:_Putative_serine_protease_F56F10.1_(Caenorhabditis_elegans)
6hf vs. 6cf
TCALIF_04784	31.7911	Sp7:_Serine_protease_7_(Drosophila_melanogaster)
TCALIF_05922	23.7336	MP1:_Melanization_protease_1_(Drosophila_melanogaster)
6pf vs. 6cf
TCALIF_04784	38.8395	Sp7:_Serine_protease_7_(Drosophila_melanogaster)
TCALIF_05922	21.5356	MP1:_Melanization_protease_1_(Drosophila_melanogaster)
6hm vs. 6cm
TCALIF_08250	-22.6679	F56F10.1:_Putative_serine_protease_F56F10.1_(Caenorhabditis_elegans)
TCALIF_07381	-20.294	MP1:_Melanization_protease_1_(Drosophila_melanogaster)
TCALIF_05926	7.02328	Venom_serine_protease_Bi-VSP_(Bombus_ignitus)
TCALIF_08446	5.57354	SENP7:_Sentrin-specific_protease_7_(Homo_sapiens)
TCALIF_01278	6.91632	atg4c:_Cysteine_protease_ATG4C_(Xenopus_laevis)
TCALIF_10336	16.5682	Venom_serine_protease_Bi-VSP_(Bombus_ignitus)
TCALIF_08216	19.7588	pitrm1:_Presequence_protease%2C_mitochondrial_(Xenopus_laevis)
TCALIF_05066	22.0557	Prss44:_Serine_protease_44_(Mus_musculus)
TCALIF_05408	23.5792	Zmpste24:_CAAX_prenyl_protease_1_homolog_(Mus_musculus)
TCALIF_07339	23.6522	Venom_protease_(Bombus_pensylvanicus)
TCALIF_09603	24.0147	MP1:_Melanization_protease_1_(Drosophila_melanogaster)
6pm vs. 6cm
TCALIF_07512	-24.5923	MP1:_Melanization_protease_1_(Drosophila_melanogaster)
TCALIF_08250	-22.9947	F56F10.1:_Putative_serine_protease_F56F10.1_(Caenorhabditis_elegans)
TCALIF_06464	-7.4664	Fur1:_Furin-like_protease_1%2C_isoform_1-CRR_(Drosophila_melanogaster)
TCALIF_11621	4.77545	Trabd2b:_Metalloprotease_TIKI2_(Mus_musculus)
TCALIF_08446	5.68928	SENP7:_Sentrin-specific_protease_7_(Homo_sapiens)
TCALIF_11103	7.06197	MP1:_Melanization_protease_1_(Drosophila_melanogaster)
TCALIF_01234	7.20174	kpc-1:_Furin-like_protease_kpc-1_(Caenorhabditis_elegans)
TCALIF_01278	7.59103	atg4c:_Cysteine_protease_ATG4C_(Xenopus_laevis)
TCALIF_05926	8.64273	Venom_serine_protease_Bi-VSP_(Bombus_ignitus)
TCALIF_09603	20.2339	MP1:_Melanization_protease_1_(Drosophila_melanogaster)
TCALIF_05922	20.7476	MP1:_Melanization_protease_1_(Drosophila_melanogaster)
TCALIF_10336	21.1964	Venom_serine_protease_Bi-VSP_(Bombus_ignitus)
TCALIF_05408	23.2131	Zmpste24:_CAAX_prenyl_protease_1_homolog_(Mus_musculus)
TCALIF_05066	23.2751	Prss44:_Serine_protease_44_(Mus_musculus)
TCALIF_08216	23.3669	pitrm1:_Presequence_protease%2C_mitochondrial_(Xenopus_laevis)
TCALIF_04784	33.0853	Sp7:_Serine_protease_7_(Drosophila_melanogaster)
3cm, 3h control male; 3hm, 3h H2O2 treated male; 3pm, 3h paraquat treated male
6cf, 6h control female; 6hf, 6h H2O2 treated female; 6pf, 6h paraquat treated female; 6cm, 6h control male; 6hm, 6h H2O2 treated male; 6pm, 6h paraquat treated male
